# Supplementary material for: Controlled Chemical Synthesis of Color Centers in Nanocrystalline Silicon Carbide
Source: Nanomaterials (Basel). 2026 May 19;16(10):627. doi: 10.3390/nano16100627 (PMC13209189; doi:10.3390/nano16100627)
Supplement: Supplementary file 1 [file nanomaterials-16-00627-s001.zip]

Archive with 1 entries (1 files):
- nanomaterials-4327447-supplementary.pdf
